# Supplementary material for: Spatial transcriptomic analysis reveals lack of response to PD-1 blockade in recurrent glioblastoma
Source: Acta Neuropathol. 2025 Sep 17;150(1):29. doi: 10.1007/s00401-025-02937-9 (PMC12443922; doi:10.1007/s00401-025-02937-9)
Supplement: Supplementary file 2 — Supplementary file2 (XLSX 8 KB) [file 401_2025_2937_MOESM2_ESM.xlsx]

## Sheet: Sheet1
Patient_No	age_category	Gender	trial_setting	MGMT_status	IDH_status	trial_setting_armB	primary_treatment	tumor_setting	PS	OS_years	rec_surgery_number	steroid_use_at_rec_surgery	paired
1	40-59	Female	Nivolumab	Unmethylated	IDH_WT	FALSE	STUPP	Primary	0	0.57	2	0	Paired
1	40-59	Female	Nivolumab	Unmethylated	IDH_WT	FALSE	STUPP	Recurrence	0	0.57	2	0	Paired
2	40-59	Male	Nivolumab	Unmethylated	IDH_WT	FALSE	STUPP	Primary	0	1.45	1	0	Paired
2	40-59	Male	Nivolumab	Unmethylated	IDH_WT	FALSE	STUPP	Recurrence	0	1.45	1	0	Paired
3	20-39	Female	Nivolumab	Methylated	IDH_mutated	FALSE	TMZ	Primary	0	0.59	1	0	Paired
3	20-39	Female	Nivolumab	Methylated	IDH_mutated	FALSE	TMZ	Recurrence	0	0.59	1	0	Paired
4	60-80	Female	Nivolumab	Unmethylated	IDH_WT	FALSE	STUPP	Primary	0	0.27	1	12.5	Paired
4	60-80	Female	Nivolumab	Unmethylated	IDH_WT	FALSE	STUPP	Recurrence	0	0.27	1	12.5	Paired
5	60-80	Male	Nivolumab	Unmethylated	IDH_WT	FALSE	STUPP	Primary	0	1	1	0	Paired
5	60-80	Male	Nivolumab	Unmethylated	IDH_WT	FALSE	STUPP	Recurrence	0	1	1	0	Paired
6	60-80	Male	Nivolumab	Methylated	IDH_WT	FALSE	STUPP	Primary	0	1.54	1	0	Paired
6	60-80	Male	Nivolumab	Methylated	IDH_WT	FALSE	STUPP	Recurrence	0	1.54	1	0	Paired
7	20-39	Female	Nivolumab	Methylated	IDH_mutated	FALSE	STUPP	Primary	0	1.23	2	20	Paired
7	20-39	Female	Nivolumab	Methylated	IDH_mutated	FALSE	STUPP	Recurrence	0	1.23	2	20	Paired
8	20-39	Female	Nivolumab	Methylated	IDH_mutated	FALSE	STUPP	Primary	0	0.34	1	0	Paired
8	20-39	Female	Nivolumab	Methylated	IDH_mutated	TRUE	STUPP	Recurrence	0	0.34	1	0	Paired
9	60-80	Female	Nivolumab	Unmethylated	IDH_WT	FALSE	STUPP	Primary	0	1.63	2	0	Paired
9	60-80	Female	Nivolumab	Unmethylated	IDH_WT	FALSE	STUPP	Recurrence	0	1.63	2	0	Paired
9	60-80	Female	Nivolumab	Unmethylated	IDH_WT	TRUE	STUPP	Recurrence	0	1.63	2	0	Paired
10	40-59	Male	Nivolumab	Unmethylated	IDH_WT	FALSE	STUPP	Primary	0	0.87	1	0	Paired
10	40-59	Male	Nivolumab	Unmethylated	IDH_WT	FALSE	STUPP	Recurrence	0	0.87	1	0	Paired
11	60-80	Male	Nivolumab	Methylated	IDH_WT	FALSE	STUPP	Primary	0	2.53	1	0	Paired
11	60-80	Male	Nivolumab	Methylated	IDH_WT	FALSE	STUPP	Recurrence	0	2.53	1	0	Paired
12	60-80	Male	Nivolumab	Methylated	IDH_WT	FALSE	STUPP	Primary	1	0.95	2	50	Paired
12	60-80	Male	Nivolumab	Methylated	IDH_WT	TRUE	STUPP	Recurrence	1	0.95	2	50	Paired
13	40-59	Female	Nivolumab	Unmethylated	IDH_WT	FALSE	STUPP	Recurrence	0	0.55	2	0	Not paired
14	60-80	Male	Nivolumab	Unmethylated	IDH_WT	FALSE	STUPP	Primary	0	1.04	1	12.5	Paired
14	60-80	Male	Nivolumab	Unmethylated	IDH_WT	FALSE	STUPP	Recurrence	0	1.04	1	12.5	Paired
15	40-59	Male	Nivolumab	Unmethylated	IDH_WT	FALSE	STUPP	Recurrence	0	0.25	1	0	Not paired
16	40-59	Male	Nivolumab	Unmethylated	IDH_WT	FALSE	STUPP	Recurrence	0	0.87	1	20	Not paired
17	40-59	Female	Nivolumab	Methylated	IDH_mutated	FALSE	STUPP	Primary	0	2.62	1	0	Paired
17	40-59	Female	Nivolumab	Methylated	IDH_mutated	FALSE	STUPP	Recurrence	0	2.62	1	0	Paired
18	40-59	Female	Nivolumab	Methylated	IDH_WT	FALSE	STUPP	Primary	0	0.68	1	0	Paired
18	40-59	Female	Nivolumab	Methylated	IDH_WT	FALSE	STUPP	Recurrence	0	0.68	1	0	Paired
19	60-80	Male	Nivolumab	Methylated	IDH_WT	FALSE	STUPP	Primary	0	1.37	1	0	Paired
19	60-80	Male	Nivolumab	Methylated	IDH_WT	FALSE	STUPP	Recurrence	0	1.37	1	0	Paired
20	60-80	Female	Nivolumab	Unmethylated	IDH_WT	FALSE	STUPP	Primary	0	2.52	1	0	Paired
20	60-80	Female	Nivolumab	Unmethylated	IDH_WT	FALSE	STUPP	Recurrence	0	2.52	1	0	Paired
21	40-59	Male	Control	Unmethylated	IDH_WT	FALSE	STUPP	Primary	0	0.36	2	50	Paired
21	40-59	Male	Control	Unmethylated	IDH_WT	FALSE	STUPP	Recurrence	0	0.36	2	50	Paired
22	40-59	Female	Control	Unmethylated	IDH_WT	FALSE	STUPP	Primary	0	0.73	1	0	Paired
22	40-59	Female	Control	Unmethylated	IDH_WT	FALSE	STUPP	Recurrence	0	0.73	1	0	Paired
23	60-80	Female	Control	Methylated	IDH_WT	FALSE	STUPP	Primary	0	1.08	1	0	Paired
23	60-80	Female	Control	Methylated	IDH_WT	FALSE	STUPP	Recurrence	0	1.08	1	0	Paired
24	40-59	Male	Control	Methylated	IDH_WT	FALSE	STUPP	Recurrence	0	1.08	1	0	Paired
24	40-59	Male	Control	Methylated	IDH_WT	FALSE	STUPP	Primary	0	1.08	1	0	Paired
25	60-80	Male	Control	Unmethylated	IDH_WT	FALSE	STUPP	Primary	1	0.79	2	0	Paired
25	60-80	Male	Control	Unmethylated	IDH_WT	FALSE	STUPP	Recurrence	1	0.79	2	0	Paired
26	60-80	Male	Control	Unmethylated	IDH_WT	FALSE	STUPP	Primary	1	0.45	1	0	Paired
26	60-80	Male	Control	Unmethylated	IDH_WT	FALSE	STUPP	Recurrence	1	0.45	1	0	Paired
27	40-59	Male	Control	Unmethylated	IDH_WT	FALSE	STUPP	Primary	0	0.34	2	0	Paired
27	40-59	Male	Control	Unmethylated	IDH_WT	FALSE	STUPP	Recurrence	0	0.34	2	0	Paired
28	40-59	Male	Control	Unmethylated	IDH_WT	FALSE	STUPP	Primary	1	0.57	1	25	Paired
28	40-59	Male	Control	Unmethylated	IDH_WT	FALSE	STUPP	Recurrence	1	0.57	1	25	Paired
29	40-59	Female	Control	Unmethylated	IDH_WT	FALSE	STUPP	Primary	1	1.1	1	25	Paired
29	40-59	Female	Control	Unmethylated	IDH_WT	FALSE	STUPP	Recurrence	1	1.1	1	25	Paired
30	60-80	Male	Control	Unmethylated	IDH_WT	FALSE	RT	Primary	0	0.55	1	0	Paired
30	60-80	Male	Control	Unmethylated	IDH_WT	FALSE	RT	Recurrence	0	0.55	1	0	Paired
